# Supplementary material for: “Plurethosome” as Vesicular System for Cutaneous Administration of Mangiferin: Formulative Study and 3D Skin Tissue Evaluation
Source: Pharmaceutics. 2021 Jul 23;13(8):1124. doi: 10.3390/pharmaceutics13081124 (PMC8398752; doi:10.3390/pharmaceutics13081124)
Supplement: Supplementary file 1 [file pharmaceutics-13-01124-s001.zip]

Archive with 1 entries (1 files):
- pharmaceutics-1277155-supplementary.pdf
